# Supplementary material for: Structure and Surface Relaxation of CeO2 Nanoparticles Unveiled by Combining Real and Reciprocal Space Total Scattering Analysis
Source: Nanomaterials (Basel). 2022 Sep 27;12(19):3385. doi: 10.3390/nano12193385 (PMC9565251; doi:10.3390/nano12193385)
Supplement: Supplementary file 1 [file nanomaterials-12-03385-s001.zip]

Archive with 1 entries (1 files):
- nanomaterials-1908095-supplementary.pdf
